# Supplementary material for: Fabrication of Radiopaque, Drug-Loaded Resorbable Polymer for Medical Device Development
Source: Polymers (Basel). 2025 Mar 7;17(6):716. doi: 10.3390/polym17060716 (PMC11945502; doi:10.3390/polym17060716)
Supplement: Supplementary file 1 [file polymers-17-00716-s001.zip]

Archive with 1 entries (1 files):
- polymers-3492793-supplementary.pdf
